# Supplementary material for: Combining an Autophagy Inhibitor, MPT0L145, with Abemaciclib Is a New Therapeutic Strategy in GBM Treatment
Source: Cancers (Basel). 2021 Dec 4;13(23):6117. doi: 10.3390/cancers13236117 (PMC8656550; doi:10.3390/cancers13236117)
Supplement: Supplementary file 1 [file cancers-13-06117-s001.zip]

Archive with 1 entries (1 files):
- cancers-1454656-supplementary.pdf
